# Supplementary material for: Pseudouridines on Trypanosoma brucei spliceosomal small nuclear RNAs and their implication for RNA and protein interactions
Source: Nucleic Acids Res. 2019 May 31;47(14):7633–47. doi: 10.1093/nar/gkz477 (PMC6698659; doi:10.1093/nar/gkz477)
Supplement: gkz477_Supplemental_Files [file gkz477_supplemental_files.zip]

Archive with 2 entries (2 files):
- Rajan et al., NAR 2019 Supplementary Files_.pdf
- Scripts_Rajan et al., 2019 NAR.zip
